# Supplementary material for: The Effects of Exogenous Salicylic Acid on Endogenous Phytohormone Status in Hordeum vulgare L. under Salt Stress
Source: Plants (Basel). 2022 Feb 24;11(5):618. doi: 10.3390/plants11050618 (PMC8912680; doi:10.3390/plants11050618)
Supplement: Supplementary file 1 [file plants-11-00618-s001.zip]

Archive with 1 entries (1 files):
- plants-1591790-supplementary.pdf
